# Supplementary material for: Factors influencing bamboo intake of captive giant pandas (Ailuropoda melanoleuca)
Source: Sci Rep. 2023 Apr 17;13:6262. doi: 10.1038/s41598-023-32802-2 (PMC10110565; doi:10.1038/s41598-023-32802-2)
Supplement: Supplementary file 1 — Supplementary Information. [file 41598_2023_32802_MOESM1_ESM.xlsx]

## Sheet: result 1
A
	P. maculate				P. nidularia				C. szechuanensis				C. neopurpurea				C. quadrangularis
Jan.	1100	1050	1150	1350													1150	1050	1200	1150
Feb.	1150	1100	1200	1500													1000	1150	1050	1050
Mar.	1200	1350	1450	1650													950	1100	950	1000
Apr.	1350	1450	1550	1300					1433	1350	1350	1600					1200	1450	1750	1450
May					700	850	1150	1350	950	550	850	1150	550	450	650	800
Jun.					1050	1200	1300	1550	1350	1150	1650	1800	800	650	450	550	1550	1850	2100	1850
Jul.					850	800	700	950	1600	1800	2150	2050	800	850	550	700	1850	2650	2300	2250
Aug.									1650	1950	1800	1850	700	950	700	650	2300	2350	2100	2250
Sep.	650	700	950	800					1550	1700	1900	2050	550	800	650	800
Oct.	700	850	950	1150													1650	1550	1900	1700
Nov.	950	1150	1300	1350													1350	1800	2050	1750
Dec.	1050	1150	1350	1450													1300	1450	1300	1350
B
	P. maculate				C. quadrangularis
Jan.	1100	1050	1150	1350	1150	1050	1200	1150
Feb.	1150	1100	1200	1500	1000	1150	1050	1050
Mar.	1200	1350	1450	1650	950	1100	950	1000
Oct.	700	850	950	1150	1650	1550	1900	1700
Nov.	950	1150	1300	1350	1350	1800	2050	1750
Dec.	1050	1150	1350	1450	1300	1450	1300	1350
C
	P. maculate				C. quadrangularis				C. szechuanensis
Apr.	1350	1450	1550	1300	1200	1450	1750	1450	1433	1350	1350	1600
D
	P. nidularia				C. szechuanensis				C. neopurpurea
May	700	850	1150	1350	950	550	850	1150	550	450	650	800
E
	C. quadrangularis				C. szechuanensis				P. nidularia				C. neopurpurea
Jun.	1550	1850	2100	1850	1350	1150	1650	1800	1050	1200	1300	1550	800	650	450	550
Jul.	1850	2650	2300	2250	1600	1800	2150	2050	850	800	700	950	800	850	550	700
F
	C. quadrangularis				C. szechuanensis				C. neopurpurea
Aug.	2300	2350	2100	2250	1650	1950	1800	1850	700	950	700	650
G
	C. szechuanensis				P. maculate				C. neopurpurea
Sep.	1550	1700	1900	2050	650	700	950	800	550	800	650	800

## Sheet: result 2
A
	P. maculate						P. nidularia						C. szechuanensis						C. neopurpurea						C. quadrangularis
1-year-old	2050	2150	1650	1700	1850	2050	200	300	200	350	400	300	2900	2850	2700	2600	2900	3550	600	650	550	650	900	950	2850	2800	2900	2450	2700	3650
2-year-old	1450	1400	1550	1300	1550	1450	200	200	100	250	250	350	2150	2050	1650	1850	2150	2600	450	550	450	550	650	550	2150	2050	2100	2050	2350	2550
3-year-old	550	350	350	300	350	550	100	100	50	150	200	150	550	850	900	950	1200	850	100	100	300	200	300	300	1050	800	700	800	850	800
4-year-old	200	150	100	50	100	150	0	0	0	0	0	0	300	400	100	200	350	450	0	0	50	100	150	200	300	150	150	250	200	350
5-year-old	0	0	0	0	0	0	0	0	0	0	0	0	0	0	0	0	150	350	0	0	50	50	50	150	100	0	0	0	150	250
6-year-old	0	0	0	0	0	0	0	0	0	0	0	0	0	0	0	0	0	0	0	0	0	0	0	0	0	0	0	0	0	0
B	P. maculate						P. nidularia						C. szechuanensis						C. neopurpurea						C. quadrangularis
1-year-old	0	0	0	0	0	0	0	0	50	150	0	0	0	0	0	0	0	0	0	0	130	0	50	200	350
2-year-old	200	350	300	450	400	650	550	600	700	850	250	200	150	300	350	350	300	350	200	250	660	400	550	850	950
3-year-old	650	950	850	1050	1150	1350	1400	1200	1350	1450	537.5	550	450	550	600	450	400	450	450	650	1720	1350	1600	1900	2150
4-year-old	1700	1800	1600	1650	1600	1800	1650	1600	1700	1800	775	850	800	650	800	850	1150	950	1050	1200	2530	2050	2700	2650	2550
5-year-old	2050	1950	2050	2050	1850	2150	2200	2150	2300	2050	750	800	700	800	700	950	1300	1150	1200	1300	2840	2600	2900	2950	2850
6-year-old	2100	1900	1950	1850	1400	950	1050	1300	850	600	550	500	550	550	500	900	1200	1050	1300	1350	2660	2450	2650	2850	2700
C
1-year-old	2050	2150	1650	1700	1850	2050
2-year-old	1450	1400	1550	1300	1550	1450
3-year-old	550	350	350	300	350	550
4-year-old	200	150	100	50	100	150
D
1-year-old	200	300	200	350	400	300
2-year-old	200	200	100	250	250	350
3-year-old	100	100	50	150	200	150
E
1-year-old	2900	2850	2700	2600	2900	3550
2-year-old	2150	2050	1650	1850	2150	2600
3-year-old	550	850	900	950	1200	850
4-year-old	300	400	100	200	350	450
5-year-old	0	0	0	0	150	350
F
1-year-old	600	650	550	650	900	950
2-year-old	450	550	450	550	650	550
3-year-old	100	100	300	200	300	300
4-year-old	0	0	50	100	150	200
5-year-old	0	0	50	50	50	150
G
1-year-old	2850	2800	2900	2450	2700	3650
2-year-old	2150	2050	2100	2050	2350	2550
3-year-old	1050	800	700	800	850	800
4-year-old	300	150	150	250	200	350
5-year-old	100	0	0	0	150	250
H
2-year-old	200	350	300	450	400
3-year-old	650	950	850	1050	1150
4-year-old	1700	1800	1600	1650	1600
5-year-old	2050	1950	2050	2050	1850
6-year-old	2100	1900	1950	1850	1400
I
1-year-old	0	0	0	50	150
2-year-old	650	550	600	700	850
3-year-old	1350	1400	1200	1350	1450
4-year-old	1800	1650	1600	1700	1800
5-year-old	2150	2200	2150	2300	2050
6-year-old	950	1050	1300	850	600
J
2-year-old	250	200	150	300	350
3-year-old	537.5	550	450	550	600
4-year-old	775	850	800	650	800
5-year-old	750	800	700	800	700
6-year-old	550	500	500	550	500
K
2-year-old	350	300	350	200	250
3-year-old	450	400	450	450	650
4-year-old	850	1150	950	1050	1200
5-year-old	950	1300	1150	1200	1300
6-year-old	900	1200	1050	1300	1350
L
1-year-old	130	0	50	200	350
2-year-old	660	400	550	850	950
3-year-old	1720	1350	1600	1900	2150
4-year-old	2530	2050	2700	2650	2550
5-year-old	2840	2600	2900	2950	2850
6-year-old	2660	2450	2650	2850	2700

## Sheet: result 3
A
	P. maculate						C. szechuanensis						C. neopurpurea						C. quadrangularis
sunny slope	1050	950	800	850	700	650	1610	1850	1650	1550	1400	1600	700	800	650	700	850	800	1710	1550	1650	1850	1800	1700
semi-sunny slope	1300	1350	1150	1050	1150	1050	2100	2150	2050	2100	2150	2050	1150	1350	1200	1150	1100	1050	2120	2150	1950	2050	2150	2300
shady slope	650	550	450	300	200	400	800	650	700	800	900	950	350	400	350	450	400	450	1040	700	850	1100	1150	1400
semi-shady slope	750	650	600	550	450	550	1170	1300	1150	1200	1050	1150	450	550	450	550	450	550	1310	1150	1300	1200	1350	1550
B	P. maculate						P. nidularia						C. szechuanensis						C. neopurpurea
sunny slope	1050	950	800	900	850	700	1050	1150	1050	950	800	450	550	950	1050	800	760	550	650	850	800	700	650
semi-sunny slope	800	650	700	650	550	1100	1150	1200	1350	1400	1550	400	450	900	850	650	650	400	550	550	600	550	950
shady slope	400	350	200	300	150	350	450	350	450	400	350	200	300	350	200	200	250	250	250	150	350	300	300
semi-shady slope	450	400	300	350	300	600	550	600	550	600	700	300	350	450	650	550	460	300	350	400	450	350	450
C
sunny slope	1050	950	800	850	700	650
semi-sunny slope	1300	1350	1150	1050	1150	1050
shady slope	650	550	450	300	200	400
semi-shady slope	750	650	600	550	450	550
D
sunny slope	1610	1850	1650	1550	1400	1600
semi-sunny slope	2100	2150	2050	2100	2150	2050
shady slope	800	650	700	800	900	950
semi-shady slope	1170	1300	1150	1200	1050	1150
E
sunny slope	1710	1550	1650	1850	1800	1700
semi-sunny slope	2120	2150	1950	2050	2150	2300
shady slope	1040	700	850	1100	1150	1400
semi-shady slope	1310	1150	1300	1200	1350	1550
F
sunny slope	700	800	650	700	850	800
semi-sunny slope	1150	1350	1200	1150	1100	1050
shady slope	350	400	350	450	400	450
semi-shady slope	450	550	450	550	450	550
G
sunny slope	900	1050	950	800	900	850
semi-sunny slope	700	800	650	700	650	550
shady slope	450	400	350	200	300	150
semi-shady slope	550	450	400	300	350	300
H
sunny slope	700	1050	1150	1050	950	800
semi-sunny slope	1100	1150	1200	1350	1400	1550
shady slope	350	450	350	450	400	350
semi-shady slope	600	550	600	550	600	700
I
sunny slope	450	550	950	1050	800	760
semi-sunny slope	400	450	900	850	650	650
shady slope	200	300	350	200	200	250
semi-shady slope	300	350	450	650	550	460
J
sunny slope	550	650	850	800	700	650
semi-sunny slope	400	550	550	600	550	950
shady slope	250	250	150	350	300	300
semi-shady slope	300	350	400	450	350	450

## Sheet: result 4
A
	P. maculate						C. szechuanensis						C. neopurpurea						C. quadrangularis
<24h	1850	1600	1650	1550	1700	1550	1800	2050	2150	2850	3150	2400	1050	850	950	850	850	800	2150	2400	2650	2550	2650	2480
24-48h	1200	1100	1300	1150	1300	1150	1550	1850	1950	2300	2600	2050	700	550	550	600	600	550	1700	2300	2350	2450	2350	2230
48-72h	650	550	600	550	650	550	850	650	800	950	1050	860	200	150	200	150	150	200	650	700	650	700	950	730
>72h	200	150	200	150	200	200	150	200	150	150	200	170	0	0	0	0	0	0	150	250	200	150	250	200
B	P. maculate						P. nidularia						C. neopurpurea						C. quadrangularis
<24h	1300	1150	1450	1400	1450	1350	1300	1100	1350	1600	1550	1600	700	650	700	650	700	700	1600	1950	2050	2300	2450	2070
24-48h	1150	1050	1100	1050	1150	1250	1100	1050	1300	1450	1400	1350	550	550	650	550	550	650	1550	1800	1950	1950	2050	1860
48-72h	850	900	850	700	900	850	800	700	900	950	1150	1250	350	400	350	400	450	550	850	1150	1100	1050	1150	1060
>72h	450	550	600	550	550	650	400	550	600	550	450	550	250	250	200	200	350	350	550	700	900	950	900	800
C
<24h	1850	1600	1650	1550	1700	1550
24-48h	1200	1100	1300	1150	1300	1150
48-72h	650	550	600	550	650	550
>72h	200	150	200	150	200	200
D
<24h	1800	2050	2150	2850	3150	2400
24-48h	1550	1850	1950	2300	2600	2050
48-72h	850	650	800	950	1050	860
>72h	150	200	150	150	200	170
E
<24h	1050	850	950	850	850	800
24-48h	700	550	550	600	600	550
48-72h	200	150	200	150	150	200
F
<24h	2150	2400	2650	2550	2650	2480
24-48h	1700	2300	2350	2450	2350	2230
48-72h	650	700	650	700	950	730
>72h	150	250	200	150	250	200
G
<24h	1300	1150	1450	1400	1450	1350
24-48h	1150	1050	1100	1050	1150	1250
48-72h	850	900	850	700	900	850
>72h	450	550	600	550	550	650
H
<24h	1300	1100	1350	1600	1550	1600
24-48h	1100	1050	1300	1450	1400	1350
48-72h	800	700	900	950	1150	1250
>72h	400	550	600	550	450	550
I
<24h	700	650	700	650	700	700
24-48h	550	550	650	550	550	650
48-72h	350	400	350	400	450	550
>72h	250	250	200	200	350	350
J
<24h	1600	1950	2050	2300	2450	2070
24-48h	1550	1800	1950	1950	2050	1860
48-72h	850	1150	1100	1050	1150	1060
>72h	550	700	900	950	900	800
